# Supplementary material for: Mechanical Amorphization of Chitosan with Different Molecular Weights
Source: Polymers (Basel). 2022 Oct 20;14(20):4438. doi: 10.3390/polym14204438 (PMC9606905; doi:10.3390/polym14204438)
Supplement: Supplementary file 1 [file polymers-14-04438-s001.zip]

Archive with 1 entries (1 files):
- polymers-1951118-supplementary.pdf
